# Supplementary material for: Monoallelic CRMP1 gene variants cause neurodevelopmental disorder
Source: eLife. 2022 Dec 13;11:e80793. doi: 10.7554/eLife.80793 (PMC9803352; doi:10.7554/eLife.80793)
Supplement: Figure 3—source data 1. [file elife-80793-fig3-data1.zip]

Archive with 1 entries (1 files):
- Fig 3-Source data 1/Fig 3E Neurite length.xlsx
